# Supplementary material for: CausalX-Net: a causality-guided explainable segmentation network for brain tumors
Source: Front Med (Lausanne). 2025 Oct 24;12:1693603. doi: 10.3389/fmed.2025.1693603 (PMC12593452; doi:10.3389/fmed.2025.1693603)
Supplement: Supplementary file 1 [file Data_Sheet_1.zip]

Archive with 23 entries (23 files):
- main.tex
- archi.jpg
- l1.png
- m1.png
- l2.png
- m2.png
- m3.png
- r1.png
- r2.png
- r3.png
- r4.png
- r5.png
- r6.png
- r5v1.png
- brain_tumor_stats_fig1.png
- r8.png
- r7.png
- xai_existing_methods_fig3_intro.png
- causalxnet_results.png
- 2.jpg
- 4.4.1.jpg
- causalx.png
- 4.4.2.png
